# Supplementary material for: Irreversible Electroporation for Liver Metastases from Colorectal Cancer: A Systematic Review
Source: Cancers (Basel). 2023 Apr 24;15(9):2428. doi: 10.3390/cancers15092428 (PMC10177346; doi:10.3390/cancers15092428)
Supplement: Supplementary file 1 [file cancers-15-02428-s001.zip]

Archive with 1 entries (1 files):
- cancers-2319477-supplementary.pdf
